# Supplementary material for: Antibiotic Resistance Mediated by Escherichia coli in Kuwait Marine Environment as Revealed through Genomic Analysis
Source: Antibiotics (Basel). 2023 Aug 25;12(9):1366. doi: 10.3390/antibiotics12091366 (PMC10525739; doi:10.3390/antibiotics12091366)
Supplement: Supplementary file 1 [file antibiotics-12-01366-s001.zip]

Archive with 10 entries (10 files):
- Table S1.xlsx
- __MACOSX/._Table S1.xlsx
- Table S2.xlsx
- __MACOSX/._Table S2.xlsx
- Table S3.xlsx
- __MACOSX/._Table S3.xlsx
- Table S4.xlsx
- __MACOSX/._Table S4.xlsx
- Table S5.xlsx
- __MACOSX/._Table S5.xlsx
