# Supplementary material for: Antibiotic Resistance Mediated by Escherichia coli in Kuwait Marine Environment as Revealed through Genomic Analysis
Source: Antibiotics (Basel). 2023 Aug 25;12(9):1366. doi: 10.3390/antibiotics12091366 (PMC10525739; doi:10.3390/antibiotics12091366)
Supplement: Supplementary file 1 [file antibiotics-12-01366-s001.zip › Table S1.xlsx]

## Sheet: Sheet1
Table S1: Antibiotic Resistance genes filtered through ResFinder
#FILE	SEQUENCE	START	END	STRAND	GENE	COVERAGE	COVERAGE_MAP	GAPS	%COVERAGE	%IDENTITY	DATABASE	ACCESSION	PRODUCT	RESISTANCE
SC59	NODE_73_length_18103_cov_10.3087	11004	12236	+	mdf(A)_1	1-1233/1233	===============	0/0	100	99.43	resfinder	Y08743	mdf(A)
8KHE1	NODE_5_length_236311_cov_12.9333	208730	209962	-	mdf(A)_1	1-1233/1233	===============	0/0	100	98.46	resfinder	Y08743	mdf(A)
HE40	NODE_101_length_4508_cov_32.0972	280	1201	+	mph(A)_2	1-921/921	========/======	0/1	100	99.67	resfinder	U36578	mph(A)	Erythromycin;Azithromycin;Spiramycin;Telithromycin
HE40	NODE_105_length_3919_cov_42.9095	1840	3086	-	tet(A)_6	1-1247/1275	===============	0/0	97.8	100	resfinder	AF534183	tet(A)	Doxycycline;Tetracycline
HE40	NODE_119_length_1906_cov_37.1714	148	1008	-	blaTEM-1B_1	1-861/861	===============	0/0	100	100	resfinder	AY458016	blaTEM-1B	Amoxicillin;Ampicillin;Cephalothin;Piperacillin;Ticarcillin
HE40	NODE_126_length_1497_cov_40.5847	590	1405	-	sul2_2	1-816/816	===============	0/0	100	100	resfinder	AY034138	sul2	Sulfamethoxazole
HE40	NODE_1_length_326197_cov_12.8639	208946	210178	-	mdf(A)_1	1-1233/1233	===============	0/0	100	99.35	resfinder	Y08743	mdf(A)
HE40	NODE_70_length_12617_cov_35.1911	10812	11648	-	aph(6)-Id_1	1-837/837	===============	0/0	100	100	resfinder	M28829	aph(6)-Id	Streptomycin
HE40	NODE_70_length_12617_cov_35.1911	11998	12480	-	dfrA14_5	1-483/483	===============	0/0	100	99.79	resfinder	DQ388123	dfrA14	Trimethoprim
HE40	NODE_76_length_9537_cov_7.8695	4244	4900	-	qnrS1_1	1-657/657	===============	0/0	100	100	resfinder	AB187515	qnrS1	Ciprofloxacin
SC63	NODE_19_length_62366_cov_10.9442	60845	61705	+	blaTEM-1B_1	1-861/861	===============	0/0	100	100	resfinder	AY458016	blaTEM-1B	Amoxicillin;Ampicillin;Cephalothin;Piperacillin;Ticarcillin
SC63	NODE_24_length_24532_cov_15.8927	7377	8623	+	tet(A)_6	1-1247/1275	===============	0/0	97.8	100	resfinder	AF534183	tet(A)	Doxycycline;Tetracycline
SC63	NODE_28_length_4386_cov_15.1392	9	845	-	aph(6)-Id_1	1-837/837	===============	0/0	100	100	resfinder	M28829	aph(6)-Id	Streptomycin
SC63	NODE_28_length_4386_cov_15.1392	845	1648	-	aph(3'')-Ib_5	1-804/804	===============	0/0	100	100	resfinder	AF321551	aph(3'')-Ib	Streptomycin
SC63	NODE_28_length_4386_cov_15.1392	1709	2524	-	sul2_3	1-816/816	===============	0/0	100	100	resfinder	HQ840942	sul2	Sulfamethoxazole
SC63	NODE_2_length_603475_cov_10.4142	318792	320024	-	mdf(A)_1	1-1233/1233	===============	0/0	100	96.11	resfinder	Y08743	mdf(A)
SC70	NODE_105_length_1296_cov_23.4303	224	1046	+	blaOXA-1_1	9-831/831	===============	0/0	99.04	99.88	resfinder	HQ170510	blaOXA-1	Amoxicillin;Amoxicillin+Clavulanic_acid;Ampicillin;Ampicillin+Clavulanic_acid;Cefepime;Piperacillin;Piperacillin+Tazobactam
SC70	NODE_24_length_73978_cov_6.89737	67816	68676	-	blaTEM-35_1	1-861/861	===============	0/0	100	99.88	resfinder	KP860986	blaTEM-35	Amoxicillin;Amoxicillin+Clavulanic_acid;Ampicillin;Ampicillin+Clavulanic_acid;Piperacillin;Piperacillin+Tazobactam;Ticarcillin;Ticarcillin+Clavulanic_acid
SC70	NODE_24_length_73978_cov_6.89737	72778	73699	-	mph(A)_2	1-921/921	========/======	0/1	100	99.67	resfinder	U36578	mph(A)	Erythromycin;Azithromycin;Spiramycin;Telithromycin
SC70	NODE_4_length_201138_cov_13.5393	173597	174829	-	mdf(A)_1	1-1233/1233	===============	0/0	100	99.11	resfinder	Y08743	mdf(A)
SC70	NODE_55_length_18841_cov_14.4896	17654	18451	-	blaOXA-48_1	1-798/798	===============	0/0	100	100	resfinder	AY236073	blaOXA-48	Amoxicillin;Amoxicillin+Clavulanic_acid;Ampicillin;Ampicillin+Clavulanic_acid;Imipenem;Meropenem;Piperacillin;Piperacillin+Tazobactam
SC70	NODE_5_length_198765_cov_13.1266	41170	41969	-	ant(3'')-Ia_1	170-972/972	..======/======	0/3	82.3	99.5	resfinder	X02340	ant(3'')-Ia	Streptomycin
SC70	NODE_5_length_198765_cov_13.1266	42635	43108	-	dfrA1_8	1-474/474	===============	0/0	100	100	resfinder	X00926	dfrA1	Trimethoprim
SC70	NODE_67_length_11093_cov_7.99061	5933	6589	-	qnrS1_1	1-657/657	===============	0/0	100	100	resfinder	AB187515	qnrS1	Ciprofloxacin
SC70	NODE_74_length_5214_cov_12.6776	1501	2706	+	tet(B)_2	1-1206/1206	===============	0/0	100	100	resfinder	AF326777	tet(B)	Doxycycline;Tetracycline;Minocycline
SC117	NODE_2_length_440682_cov_14.2176	260317	261549	-	mdf(A)_1	1-1233/1233	===============	0/0	100	98.14	resfinder	Y08743	mdf(A)
SC118	NODE_23_length_55219_cov_10.7895	26151	27383	+	mdf(A)_1	1-1233/1233	===============	0/0	100	99.11	resfinder	Y08743	mdf(A)
SC118	NODE_35_length_23487_cov_7.01353	21778	22923	-	blaCMY-42_1	1-1146/1146	===============	0/0	100	99.91	resfinder	HM146927	blaCMY-42	Amoxicillin;Amoxicillin+Clavulanic_acid;Ampicillin;Ampicillin+Clavulanic_acid;Cefotaxime;Cefoxitin;Ceftazidime;Piperacillin;Piperacillin+Tazobactam;Ticarcillin;Ticarcillin+Clavulanic_acid
SC118	NODE_37_length_13425_cov_6.66378	4069	4929	+	blaTEM-1B_1	1-861/861	===============	0/0	100	100	resfinder	AY458016	blaTEM-1B	Amoxicillin;Ampicillin;Cephalothin;Piperacillin;Ticarcillin
HE73	NODE_12_length_127231_cov_19.3411	26258	27490	+	mdf(A)_1	1-1233/1233	===============	0/0	100	98.46	resfinder	Y08743	mdf(A)
HE73	NODE_67_length_8506_cov_15.9174	3119	4393	-	tet(A)_6	1-1275/1275	===============	0/0	100	100	resfinder	AF534183	tet(A)	Doxycycline;Tetracycline
HE73	NODE_67_length_8506_cov_15.9174	5654	6490	-	aph(6)-Id_1	1-837/837	===============	0/0	100	100	resfinder	M28829	aph(6)-Id	Streptomycin
HE73	NODE_67_length_8506_cov_15.9174	6490	7293	-	aph(3'')-Ib_5	1-804/804	===============	0/0	100	100	resfinder	AF321551	aph(3'')-Ib	Streptomycin
HE73	NODE_67_length_8506_cov_15.9174	7354	8169	-	sul2_2	1-816/816	===============	0/0	100	100	resfinder	AY034138	sul2	Sulfamethoxazole
HE33	NODE_2_length_305294_cov_14.4255	10529	11761	+	mdf(A)_1	1-1233/1233	===============	0/0	100	98.95	resfinder	Y08743	mdf(A)
SC89	NODE_7_length_206074_cov_10.9891	151274	152506	-	mdf(A)_1	1-1233/1233	===============	0/0	100	99.03	resfinder	Y08743	mdf(A)
SE25	NODE_22_length_46474_cov_20.3903	11486	12361	+	blaCTX-M-15_1	1-876/876	===============	0/0	100	100	resfinder	AY044436	blaCTX-M-15	Amoxicillin;Ampicillin;Aztreonam;Cefepime;Cefotaxime;Ceftazidime;Ceftriaxone;Piperacillin;Ticarcillin
SE25	NODE_22_length_46474_cov_20.3903	17002	17658	+	qnrS1_1	1-657/657	===============	0/0	100	100	resfinder	AB187515	qnrS1	Ciprofloxacin
SE25	NODE_26_length_34095_cov_12.2143	6697	7929	-	mdf(A)_1	1-1233/1233	===============	0/0	100	98.38	resfinder	Y08743	mdf(A)
SE25	NODE_2_length_407977_cov_14.7583	326364	326786	-	fosA7_1	1-423/423	===============	0/0	100	94.09	resfinder	LAPJ01000014	fosA7	Fosfomycin
7SE60	NODE_56_length_18103_cov_10.8034	11004	12236	+	mdf(A)_1	1-1233/1233	===============	0/0	100	99.27	resfinder	Y08743	mdf(A)
SE19	NODE_29_length_54600_cov_14.218	27218	28450	-	mdf(A)_1	1-1233/1233	===============	0/0	100	99.11	resfinder	Y08743	mdf(A)
SE19	NODE_3_length_240528_cov_14.6256	4070	4930	+	blaTEM-1B_1	1-861/861	===============	0/0	100	100	resfinder	AY458016	blaTEM-1B	Amoxicillin;Ampicillin;Cephalothin;Piperacillin;Ticarcillin
SE19	NODE_44_length_6483_cov_13.4068	4075	5280	+	tet(B)_2	1-1206/1206	===============	0/0	100	100	resfinder	AF326777	tet(B)	Doxycycline;Tetracycline;Minocycline
KHE11	NODE_1_length_467676_cov_12.8736	153572	154804	+	mdf(A)_1	1-1233/1233	===============	0/0	100	98.46	resfinder	Y08743	mdf(A)
SE124	NODE_13_length_162731_cov_9.92734	142149	143288	+	blaACT-16_1	1-1140/1140	===============	0/0	100	99.74	resfinder	AB737978	blaACT-16
SE124	NODE_2_length_348787_cov_9.39965	31112	31537	+	fosA_7	1-426/426	===============	0/0	100	95.78	resfinder	AEXB01000013	fosA	Fosfomycin
SE124	NODE_7_length_246825_cov_9.24423	151104	154223	-	oqxB_1	1-3120/3153	===============	0/0	98.95	88.4	resfinder	EU370913	oqxB	Nalidixic_acid;Ciprofloxacin
SE124	NODE_7_length_246825_cov_9.24423	154247	155422	-	oqxA_1	1-1176/1176	===============	0/0	100	86.56	resfinder	EU370913	oqxA	Nalidixic_acid;Ciprofloxacin
SE138	NODE_115_length_1750_cov_14.7591	641	1507	-	sul1_5	1-867/867	===============	0/0	100	99.89	resfinder	EU780013	sul1	Sulfamethoxazole
SE138	NODE_11_length_137511_cov_10.1781	37278	40397	-	oqxB_1	1-3120/3153	===============	0/0	98.95	89.68	resfinder	EU370913	oqxB	Nalidixic_acid;Ciprofloxacin
SE138	NODE_11_length_137511_cov_10.1781	40422	41597	-	oqxA_1	1-1176/1176	===============	0/0	100	86.65	resfinder	EU370913	oqxA	Nalidixic_acid;Ciprofloxacin
SE138	NODE_135_length_1116_cov_8.86148	245	718	+	dfrA15_2	1-474/474	===============	0/0	100	100	resfinder	AF221900	dfrA15	Trimethoprim
SE138	NODE_16_length_112919_cov_10.3182	75960	77105	+	blaMIR-1_1	1-1146/1146	===============	0/0	100	99.39	resfinder	M37839	blaMIR-1
SE138	NODE_51_length_10448_cov_11.9217	5749	6609	+	blaTEM-1B_1	1-861/861	===============	0/0	100	100	resfinder	AY458016	blaTEM-1B	Amoxicillin;Ampicillin;Cephalothin;Piperacillin;Ticarcillin
SE138	NODE_51_length_10448_cov_11.9217	7330	8166	-	aph(6)-Id_1	1-837/837	===============	0/0	100	100	resfinder	M28829	aph(6)-Id	Streptomycin
SE138	NODE_51_length_10448_cov_11.9217	8166	8969	-	aph(3'')-Ib_5	1-804/804	===============	0/0	100	100	resfinder	AF321551	aph(3'')-Ib	Streptomycin
SE138	NODE_51_length_10448_cov_11.9217	9030	9845	-	sul2_2	1-816/816	===============	0/0	100	100	resfinder	AY034138	sul2	Sulfamethoxazole
SE138	NODE_53_length_9465_cov_5.42011	1849	2650	+	aadA2_1	18-819/819	===============	0/0	97.92	99.88	resfinder	NC_010870	aadA2	Streptomycin
SE138	NODE_53_length_9465_cov_5.42011	2912	4171	+	cmlA1_1	1-1260/1260	===============	0/0	100	99.92	resfinder	M64556	cmlA1	Chloramphenicol
SE138	NODE_53_length_9465_cov_5.42011	4254	5055	+	ant(3'')-Ia_1	171-972/972	..=============	0/0	82.51	99.75	resfinder	X02340	ant(3'')-Ia	Streptomycin
SE138	NODE_53_length_9465_cov_5.42011	6737	7528	-	sul3_2	1-792/792	===============	0/0	100	100	resfinder	AJ459418	sul3	Sulfamethoxazole
SE138	NODE_55_length_7852_cov_10.4826	512	1156	-	qnrB4_1	1-645/645	===============	0/0	100	100	resfinder	DQ303921	qnrB4	Ciprofloxacin
SE138	NODE_55_length_7852_cov_10.4826	5280	6419	-	blaDHA-1_1	1-1140/1140	===============	0/0	100	100	resfinder	Y16410	blaDHA-1	Amoxicillin;Amoxicillin+Clavulanic_acid;Ampicillin;Ampicillin+Clavulanic_acid;Cefotaxime;Cefoxitin;Ceftazidime;Piperacillin;Piperacillin+Tazobactam;Ticarcillin;Ticarcillin+Clavulanic_acid
SE138	NODE_7_length_229244_cov_9.95278	86850	87275	+	fosA_7	1-426/426	===============	0/0	100	96.01	resfinder	AEXB01000013	fosA	Fosfomycin
CW138	NODE_2_length_464121_cov_11.3242	302474	303706	-	mdf(A)_1	1-1233/1233	===============	0/0	100	98.14	resfinder	Y08743	mdf(A)
CW140	NODE_24_length_55235_cov_15.8014	26150	27382	+	mdf(A)_1	1-1233/1233	===============	0/0	100	98.78	resfinder	Y08743	mdf(A)
CW140	NODE_32_length_29892_cov_31.9647	2766	4012	+	tet(A)_6	1-1247/1275	===============	0/0	97.8	100	resfinder	AF534183	tet(A)	Doxycycline;Tetracycline
CW140	NODE_46_length_4640_cov_27.4573	1990	2805	+	sul2_2	1-816/816	===============	0/0	100	100	resfinder	AY034138	sul2	Sulfamethoxazole
CW140	NODE_46_length_4640_cov_27.4573	2866	3669	+	aph(3'')-Ib_5	1-804/804	===============	0/0	100	100	resfinder	AF321551	aph(3'')-Ib	Streptomycin
CW140	NODE_46_length_4640_cov_27.4573	3669	4505	+	aph(6)-Id_1	1-837/837	===============	0/0	100	99.76	resfinder	M28829	aph(6)-Id	Streptomycin
CW140	NODE_47_length_4502_cov_30.4603	227	700	-	dfrA5_1	1-474/474	===============	0/0	100	100	resfinder	X12868	dfrA5	Trimethoprim
CW121	NODE_1034_length_1894_cov_8.49293	386	1246	-	blaTEM-1B_1	1-861/861	===============	0/0	100	100	resfinder	AY458016	blaTEM-1B	Amoxicillin;Ampicillin;Cephalothin;Piperacillin;Ticarcillin
CW121	NODE_1333_length_1387_cov_8.45714	215	1030	+	aph(3')-Ia_1	1-816/816	===============	0/0	100	100	resfinder	V00359	aph(3')-Ia
CW121	NODE_271_length_5540_cov_5.76058	197	1118	+	mph(A)_2	1-921/921	========/======	2023-01-01	100	99.67	resfinder	U36578	mph(A)	Erythromycin;Azithromycin;Spiramycin;Telithromycin
CW121	NODE_271_length_5540_cov_5.76058	4808	5290	-	dfrA14_5	1-483/483	===============	0/0	100	99.59	resfinder	DQ388123	dfrA14	Trimethoprim
CW121	NODE_349_length_4684_cov_7.2607	2148	2939	+	sul3_2	1-792/792	===============	0/0	100	100	resfinder	AJ459418	sul3	Sulfamethoxazole
CW121	NODE_3_length_220064_cov_10.2222	208691	209923	-	mdf(A)_1	1-1233/1233	===============	0/0	100	99.92	resfinder	Y08743	mdf(A)
CW121	NODE_584_length_3282_cov_6.53788	653	1454	-	aadA2_1	18-819/819	===============	0/0	97.92	99.88	resfinder	NC_010870	aadA2	Streptomycin
CW121	NODE_636_length_3083_cov_5.57003	1191	1994	+	aph(3'')-Ib_5	1-804/804	===============	0/0	100	100	resfinder	AF321551	aph(3'')-Ib	Streptomycin
CW121	NODE_636_length_3083_cov_5.57003	1994	2830	+	aph(6)-Id_1	1-837/837	===============	0/0	100	100	resfinder	M28829	aph(6)-Id	Streptomycin
CW121	NODE_75_length_13141_cov_5.6095	1758	3004	+	tet(A)_6	1-1247/1275	===============	0/0	97.8	100	resfinder	AF534183	tet(A)	Doxycycline;Tetracycline
CW141	NODE_167_length_5929_cov_11.9697	3727	4383	-	qnrS1_1	1-657/657	===============	0/0	100	100	resfinder	AB187515	qnrS1	Ciprofloxacin
CW141	NODE_3_length_270575_cov_10.3355	243181	244413	-	mdf(A)_1	1-1233/1233	===============	0/0	100	98.38	resfinder	Y08743	mdf(A)
CW141	NODE_51_length_17993_cov_10.7448	1829	3075	+	tet(A)_6	1-1247/1275	===============	0/0	97.8	99.92	resfinder	AF534183	tet(A)	Doxycycline;Tetracycline
CW141	NODE_77_length_10380_cov_9.74447	1554	2414	+	blaTEM-1B_1	1-861/861	===============	0/0	100	100	resfinder	AY458016	blaTEM-1B	Amoxicillin;Ampicillin;Cephalothin;Piperacillin;Ticarcillin
CW141	NODE_77_length_10380_cov_9.74447	2645	3481	-	aph(6)-Id_1	1-837/837	===============	0/0	100	99.88	resfinder	M28829	aph(6)-Id	Streptomycin
CW141	NODE_77_length_10380_cov_9.74447	3481	4284	-	aph(3'')-Ib_5	1-804/804	===============	0/0	100	99.88	resfinder	AF321551	aph(3'')-Ib	Streptomycin
CW141	NODE_77_length_10380_cov_9.74447	4345	5160	-	sul2_2	1-816/816	===============	0/0	100	100	resfinder	AY034138	sul2	Sulfamethoxazole
CW141	NODE_808_length_1933_cov_9.50277	1318	1800	+	dfrA14_5	1-483/483	===============	0/0	100	99.59	resfinder	DQ388123	dfrA14	Trimethoprim
