# Supplementary material for: Antibiotic Resistance Mediated by Escherichia coli in Kuwait Marine Environment as Revealed through Genomic Analysis
Source: Antibiotics (Basel). 2023 Aug 25;12(9):1366. doi: 10.3390/antibiotics12091366 (PMC10525739; doi:10.3390/antibiotics12091366)
Supplement: Supplementary file 1 [file antibiotics-12-01366-s001.zip › Table S2.xlsx]

## Sheet: Sheet1
Table S2: Plasmids found in selected isolates of E. coli
#FILE	SEQUENCE	START	END	STRAND	GENE	COVERAGE	COVERAGE_MAP	GAPS	%COVERAGE	%IDENTITY	DATABASE	ACCESSION	PRODUCT	RESISTANCE
SC59	NODE_116_length_3486_cov_19.0625	2219	2605	+	IncFIA(HI1)_1_HI1	2-388/388	===============	0/0	99.74	98.97	plasmidfinder	AF250878	IncFIA(HI1)_1_HI1_AF250878
SC59	NODE_123_length_2445_cov_202.793	2189	2302	-	Col440I_1	1-114/114	===============	0/0	100	94.74	plasmidfinder	CP023920.1	Col440I_1__CP023920.1
SC59	NODE_78_length_15639_cov_19.4258	2817	3376	+	IncFIB(K)_1_Kpn3	1-560/560	===============	0/0	100	99.29	plasmidfinder	JN233704	IncFIB(K)_1_Kpn3_JN233704
HE40	NODE_67_length_13999_cov_8.79851	8284	8843	-	IncFIB(K)_1_Kpn3	1-560/560	===============	0/0	100	98.93	plasmidfinder	JN233704	IncFIB(K)_1_Kpn3_JN233704
HE40	NODE_88_length_7005_cov_37.5592	779	1292	-	IncN_1	1-514/514	===============	0/0	100	100	plasmidfinder	AY046276	IncN_1__AY046276
SC70	NODE_69_length_10248_cov_9.33514	2180	2356	+	ColE10_1	1-177/177	===============	0/0	100	82.49	plasmidfinder	X01654	ColE10_1__X01654
SC70	NODE_72_length_7592_cov_21.1172	1896	2049	-	Col156_1	1-154/154	===============	0/0	100	95.45	plasmidfinder	NC_009781	Col156_1__NC_009781
SC70	NODE_77_length_4304_cov_14.372	533	662	-	ColRNAI_1	1-130/130	========/======	0/2	99.23	83.21	plasmidfinder	DQ298019	ColRNAI_1__DQ298019
HE73	NODE_67_length_8506_cov_15.9174	317	447	-	ColRNAI_1	1-130/130	========/======	0/1	100	86.26	plasmidfinder	DQ298019	ColRNAI_1__DQ298019
HE73	NODE_82_length_4934_cov_5.15207	542	915	+	IncX4_1	1-374/374	===============	0/0	100	100	plasmidfinder	CP002895	IncX4_1__CP002895
HE33	NODE_34_length_33953_cov_7.22935	8914	9625	-	IncX4_2	1-712/712	===============	0/0	100	98.88	plasmidfinder	FN543504	IncX4_2__FN543504
HE33	NODE_36_length_29232_cov_5.80962	23114	23435	-	IncI2_1_Delta	1-316/316	========/======	0/1	100	97.83	plasmidfinder	AP002527	IncI2_1_Delta_AP002527
HE33	NODE_66_length_6774_cov_10.2539	4987	5117	+	ColRNAI_1	1-130/130	========/======	0/1	100	88.55	plasmidfinder	DQ298019	ColRNAI_1__DQ298019
SE25	NODE_66_length_4209_cov_6.39809	245	446	+	Col8282_1	4-205/207	===============	0/0	97.58	89.6	plasmidfinder	DQ995352	Col8282_1__DQ995352
7SE60	NODE_49_length_31774_cov_22.4	29172	29558	-	IncFIA(HI1)_1_HI1	2-388/388	===============	0/0	99.74	98.71	plasmidfinder	AF250878	IncFIA(HI1)_1_HI1_AF250878
7SE60	NODE_65_length_11674_cov_21.7668	9600	10159	-	IncFIB(K)_1_Kpn3	1-560/560	===============	0/0	100	99.29	plasmidfinder	JN233704	IncFIB(K)_1_Kpn3_JN233704
7SE60	NODE_77_length_4928_cov_34.4757	2907	3037	+	ColRNAI_1	1-130/130	========/======	0/1	100	87.02	plasmidfinder	DQ298019	ColRNAI_1__DQ298019
SE19	NODE_27_length_64962_cov_6.77221	36167	36554	+	IncFIA_1	1-388/388	===============	0/0	100	99.74	plasmidfinder	AP001918	IncFIA_1__AP001918
SE19	NODE_34_length_31929_cov_6.44793	16553	16689	+	IncI_Gamma_1	5-141/141	===============	0/0	97.16	97.81	plasmidfinder	AP011954	IncI_Gamma_1_AP011954
SE138	NODE_63_length_6024_cov_149.633	1041	1171	+	ColRNAI_1	1-130/130	========/======	2023-01-01	100	83.21	plasmidfinder	DQ298019	ColRNAI_1__DQ298019
CW138	NODE_61_length_5365_cov_5.75544	606	716	+	Col440I_1	1-111/114	===============	0/0	97.37	92.79	plasmidfinder	CP023920.1	Col440I_1__CP023920.1
CW138	NODE_61_length_5365_cov_5.75544	3458	3586	+	ColRNAI_1	1-128/130	========/======	2023-01-01	98.46	81.39	plasmidfinder	DQ298019	ColRNAI_1__DQ298019
CW138	NODE_64_length_4726_cov_8.3616	918	1069	-	Col156_1	1-152/154	===============	0/0	98.7	98.03	plasmidfinder	NC_009781	Col156_1__NC_009781
CW138	NODE_77_length_3039_cov_9.89183	1035	1144	-	Col440I_1	1-110/114	===============	0/0	96.49	95.45	plasmidfinder	CP023920.1	Col440I_1__CP023920.1
CW140	NODE_43_length_3384_cov_190.322	176	303	-	ColRNAI_1	1-128/130	===============	0/0	98.46	89.06	plasmidfinder	DQ298019	ColRNAI_1__DQ298019
CW121	NODE_22_length_64841_cov_29.6504	47467	47726	-	IncFII(29)_1_pUTI89	1-259/259	========/======	2023-01-01	100	95.77	plasmidfinder	CP003035	IncFII(29)_1_pUTI89_CP003035
CW121	NODE_32_length_29892_cov_31.9647	17231	17604	-	IncX1_1	1-374/374	===============	0/0	100	99.2	plasmidfinder	EU370913	IncX1_1__EU370913
CW121	NODE_44_length_5590_cov_149.368	977	1130	-	Col156_1	1-154/154	===============	0/0	100	94.81	plasmidfinder	NC_009781	Col156_1__NC_009781
CW121	NODE_68_length_1380_cov_239.493	399	576	+	Col(KPHS6)_1	1-178/178	===============	0/0	100	100	plasmidfinder	NC_016841	Col(KPHS6)_1__NC_016841
CW141	NODE_16_length_83142_cov_9.95571	16640	16776	-	IncI_Gamma_1	5-141/141	===============	0/0	97.16	100	plasmidfinder	AP011954	IncI_Gamma_1_AP011954
CW141	NODE_21_length_50575_cov_28.7872	34086	34459	+	IncX1_1	1-374/374	===============	0/0	100	99.2	plasmidfinder	EU370913	IncX1_1__EU370913
CW141	NODE_39_length_6854_cov_34.2163	123	253	+	ColRNAI_1	1-130/130	========/======	2023-01-01	100	87.79	plasmidfinder	DQ298019	ColRNAI_1__DQ298019
CW141	NODE_44_length_4687_cov_28.3732	123	253	+	ColRNAI_1	1-130/130	========/======	2023-01-01	100	90.08	plasmidfinder	DQ298019	ColRNAI_1__DQ298019
CW141	NODE_47_length_4361_cov_22.6552	307	460	-	Col156_1	1-154/154	===============	0/0	100	93.51	plasmidfinder	NC_009781	Col156_1__NC_009781
