# Supplementary material for: Antibiotic Resistance Mediated by Escherichia coli in Kuwait Marine Environment as Revealed through Genomic Analysis
Source: Antibiotics (Basel). 2023 Aug 25;12(9):1366. doi: 10.3390/antibiotics12091366 (PMC10525739; doi:10.3390/antibiotics12091366)
Supplement: Supplementary file 1 [file antibiotics-12-01366-s001.zip › Table S3.xlsx]

## Sheet: Sheet 1
Table S3: Integrons and associated elements filtered from the integrall database.
	ID_integron	ID_replicon	element	pos_beg	pos_end	strand	evalue	type_elt	annotation	model	type	default	distance_2attC	considered_topology
CW121	integron_01	NODE_47_length_4502_cov_30.4603	attc_001	146	232	-1	0.0018	attC	attC	attc_4	complete	Yes	NA	lin
	integron_01	NODE_47_length_4502_cov_30.4603	NODE_47_length_4502_cov_30.4603_1	227	685	-1	NA	protein	protein	NA	complete	Yes	NA	lin
	integron_01	NODE_47_length_4502_cov_30.4603	P_intI1	800	834	1	NA	Promoter	Pint_1	NA	complete	Yes	NA	lin
	integron_01	NODE_47_length_4502_cov_30.4603	NODE_47_length_4502_cov_30.4603_2	856	1869	1	4.6e-26	protein	intI	intersection_tyr_intI	complete	Yes	NA	lin
CW138	integron_01	NODE_79_length_2954_cov_11.636	attc_001	357	489	-1	3.2e-08	attC	attC	attc_4	complete	Yes	NA	lin
	integron_01	NODE_79_length_2954_cov_11.636	NODE_79_length_2954_cov_11.636_2	484	1083	-1	NA	protein	protein	NA	complete	Yes	NA	lin
	integron_01	NODE_79_length_2954_cov_11.636	P_intI1	1059	1093	1	NA	Promoter	Pint_1	NA	complete	Yes	NA	lin
	integron_01	NODE_79_length_2954_cov_11.636	NODE_79_length_2954_cov_11.636_3	1115	2128	1	4.6e-26	protein	intI	intersection_tyr_intI	complete	Yes	NA	lin
CW141	integron_01	NODE_21_length_50575_cov_28.7872	NODE_21_length_50575_cov_28.7872_63	48708	49721	-1	5.8e-25	protein	intI	intersection_tyr_intI	complete	Yes	NA	lin
	integron_01	NODE_21_length_50575_cov_28.7872	Pc_int1	49724	49750	1	NA	Promoter	Pc_1	NA	complete	Yes	NA	lin
	integron_01	NODE_21_length_50575_cov_28.7872	P_intI1	49742	49776	-1	NA	Promoter	Pint_1	NA	complete	Yes	NA	lin
	integron_01	NODE_21_length_50575_cov_28.7872	attI1	49801	49859	1	NA	attI	attI_1	NA	complete	Yes	NA	lin
	integron_01	NODE_21_length_50575_cov_28.7872	NODE_21_length_50575_cov_28.7872_64	49877	50350	1	NA	protein	protein	NA	complete	Yes	NA	lin
	integron_01	NODE_21_length_50575_cov_28.7872	attc_001	50345	50431	1	0.021	attC	attC	attc_4	complete	Yes	NA	lin
HE40	integron_01	NODE_117_length_2113_cov_8.83031	NODE_117_length_2113_cov_8.83031_3	800	1813	-1	2.7e-26	protein	intI	intersection_tyr_intI	In0	Yes	NA	lin
	integron_01	NODE_117_length_2113_cov_8.83031	Pc_int1	1816	1842	1	NA	Promoter	Pc_1	NA	In0	Yes	NA	lin
	integron_01	NODE_117_length_2113_cov_8.83031	attI1	1893	1951	1	NA	attI	attI_1	NA	In0	Yes	NA	lin
	integron_01	NODE_117_length_2113_cov_8.83031	P_intI1	2034	2068	-1	NA	Promoter	Pint_1	NA	In0	Yes	NA	lin
SC70	integron_01	NODE_5_length_198765_cov_13.1266	NODE_5_length_198765_cov_13.1266_40	40597	41094	-1	NA	protein	protein	NA	CALIN	Yes	NA	lin
	integron_01	NODE_5_length_198765_cov_13.1266	attc_001	41109	41168	-1	3.1e-07	attC	attC	attc_4	CALIN	Yes	NA	lin
	integron_01	NODE_5_length_198765_cov_13.1266	NODE_5_length_198765_cov_13.1266_41	41170	41958	-1	NA	protein	protein	NA	CALIN	Yes	NA	lin
	integron_01	NODE_5_length_198765_cov_13.1266	attc_002	41962	42021	-1	1.7e-06	attC	attC	attc_4	CALIN	Yes	794	lin
	integron_01	NODE_5_length_198765_cov_13.1266	NODE_5_length_198765_cov_13.1266_42	42016	42540	-1	NA	protein	protein	NA	CALIN	Yes	NA	lin
	integron_01	NODE_5_length_198765_cov_13.1266	attc_003	42546	42640	-1	0.015	attC	attC	attc_4	CALIN	Yes	525	lin
	integron_01	NODE_5_length_198765_cov_13.1266	NODE_5_length_198765_cov_13.1266_43	42635	43108	-1	NA	protein	protein	NA	CALIN	Yes	NA	lin
