# Supplementary material for: Antibiotic Resistance Mediated by Escherichia coli in Kuwait Marine Environment as Revealed through Genomic Analysis
Source: Antibiotics (Basel). 2023 Aug 25;12(9):1366. doi: 10.3390/antibiotics12091366 (PMC10525739; doi:10.3390/antibiotics12091366)
Supplement: Supplementary file 1 [file antibiotics-12-01366-s001.zip › Table S4.xlsx]

## Sheet: Sheet1
Table S4: GPS coordinates and physicochemical parameters of sampling sites
	Location	GPS Coordinates	pH	Salinity (‰)	Season	Water temp	FC	E. coli
						°C	Mean ± SD	Mean ± SD
							CFU/100 ml	CFU/100 ml
Sea water	Al Ghazali	29°347784 N, 47°911974 E	8.2 ± 0.2	36 ± 2.0	Summer	34.0 °C ± 2.0	125.25 ± 11.75*	64.95 ± 12.23*
					Winter	17.2 °C ± 2.0	391.29 ± 57.56*	200.65 ± 35.48*
	Al Salam	29°357207 N, 47°946784 E	8.2 ± 0.2	36 ± 2.0	Summer	34.0 °C ± 2.0	226.21 ± 46.05*	111.88 ± 16.01*
					Winter	17.2 °C ± 2.0	380.54 ± 51.21*	184.25 ± 11.89*
	Abu-Al Hasaniya	29°125652 N, 48°633155 E	8.2 ± 0.2	36 ± 2.0	Summer	34.0 °C ± 2.0	179.14 ± 9.00*	91.04 ± 15.78*
	Al Khairan		8.2 ± 0.2	36 ± 2.0	Summer	34.0 °C ± 2.0	36.57 ± 5.63	18.12 ± 6.32
		28°665070 N, 48°387640 E			Winter	17.2 °C ± 2.0	75.00 ± 8.20	36.21 ± 7.36
Bivalve	Al Salam	29°357207 N, 47°946784 E	8.2 ± 0.2	36 ± 2.0	Summer	34 °C ± 2.0	39.8 ± 6.8*	19.3 ± 6.4*
					Winter	17.2 °C ± 2.0	60.2 ± 7.7*	27.6 ± 4.3*
	Counts are expressed as colony-forming units per 100ml (CFU/100 ml) for each of the six replicate plates and reported as (mean values ±SD) over the total number of plates. * The values expressed to 103. FC-Faecal coliforms; E. coli
