# Supplementary material for: Antibiotic Resistance Mediated by Escherichia coli in Kuwait Marine Environment as Revealed through Genomic Analysis
Source: Antibiotics (Basel). 2023 Aug 25;12(9):1366. doi: 10.3390/antibiotics12091366 (PMC10525739; doi:10.3390/antibiotics12091366)
Supplement: Supplementary file 1 [file antibiotics-12-01366-s001.zip › Table S5.xlsx]

## Sheet: Sheet1
Table S5: Metadata of E. coli isolates used for sequencing
SampleID	IsolateID	Season	Environment	Location	Species identified by mlst
1	SC59	Summer	Mollusk	Al-Salam	Escherichia coli
2	8KhE1	Summer	Water	Khiran	Escherichia coli
3	HE40	Summer	Water	Abu-Al-Hasaniya	Escherichia coli
4	SC63	Summer	Mollusk	Al-Salam	Escherichia coli
5	SC70	Summer	Mollusk	Al-Salam	Escherichia coli
6	SC117	Summer	Mollusk	Al-Salam	Escherichia coli
7	SC118	Summer	Mollusk	Al-Salam	Escherichia coli
8	HE73	Summer	Water	Abu-Al-Hasaniya	Escherichia coli
9	HE33	Summer	Water	Abu-Al-Hasaniya	Escherichia coli
10	SC89	Summer	Mollusk	Al-Salam	Escherichia coli
11	SE25	Summer	Water	Al-Salam	Escherichia coli
12	7SE60	Summer	Water	Al-Salam	Escherichia coli
13	SE181	Winter	Water	Al-Salam	Enterobacter cloacae
14	SE19	Winter	Water	Al-Salam	Escherichia coli
15	KHE11	Winter	Water	Khiran	Escherichia coli
16	SE124	Winter	Water	Al-Salam	Escherichia coli
17	SE158	Winter	Water	Al-Salam	Enterbacter cloacae
18	SE138	Winter	Water	Al-Salam	Escherichia coli
19	SE111	Winter	Water	Al-Salam	Enterobacter cloacae
20	CW138	Winter	Mollusk	Al-Salam	Escherichia coli
21	CW140	Winter	Mollusk	Al-Salam	Escherichia coli
22	CW121	Winter	Mollusk	Al-Salam	Escherichia coli
23	CW141	Winter	Mollusk	Al-Salam	Escherichia coli
